# Supplementary material for: Genome-Wide Identification, Phylogeny and Expression Analysis of the Magnesium Release Gene Family in Wheat (Triticum aestivum L.)
Source: Curr Issues Mol Biol. 2025 Oct 23;47(11):882. doi: 10.3390/cimb47110882 (PMC12651028; doi:10.3390/cimb47110882)
Supplement: Supplementary file 1 [file cimb-47-00882-s001.zip › Supplementary Table S2.xlsx]

## Sheet: different tissues
		TaMGR1A	aver	TaMGR1B	aver	TaMGR1D	aver	TaMGR4A	aver	TaMGR4B.2	aver	TaMGR4D.2	aver	TaMGR4B.1	aver	TaMGR4D.1	aver	TaMGR5A.1	aver	TaMGR5B	aver	TaMGR5D	aver	TaMGR5A.2	aver	TaMGR7A	aver	TaMGR7B	aver	TaMGR7D	aver
three leaf stage	roots	8.65552	11.5478	12.2234	11.9604	13.4835	12.1823	5.35889	8.37674	0.599995	0.30592	5.26605	8.22268	3.11523	5.0538	2.08767	4.82117	1.23663	3.74923	6.42955	3.80699	6.54168	3.95416	5.45474	3.84917	6.45695	12.6662	5.35253	8.12149	6.30525	7.44344
		13.0053		11.8984		10.3097		8.98894		0.106698		8.7018		5.91816		6.01398		4.48719		2.74024		2.73639		3.11069		17.231		10.236		9.58373
		12.9827		11.7594		12.7537		10.7824		0.211066		10.7002		6.12801		6.36186		5.52388		2.25119		2.58441		2.98208		14.3108		8.77595		6.44133
	third leaf sheath	6.78684	7.33609	10.4231	10.9007	10.9359	12.4686	5.2849	5.3185	0.561314	0.552465	4.84169	4.84315	1.20641	2.18121	0.689741	1.32095	0.893057	1.01739	8.60324	7.85615	8.47779	8.48664	7.55013	6.77916	6.77215	7.99169	4.48699	5.96118	5.51098	6.08295
		8.04814		10.8838		12.2329		4.70455		0.477208		4.93272		1.80979		0.989251		0.932927		7.50455		8.54826		6.26599		6.55141		5.35786		5.96233
		7.1733		11.3953		14.237		5.96606		0.618872		4.75504		3.52743		2.28386		1.22618		7.46066		8.43387		6.52135		10.6515		8.03869		6.77555
	third leaf blade	4.66875	4.50552	3.54148	3.99653	5.48209	5.8595	0.935565	1.97697	0.10343	0.154956	2.16084	2.5605	1.47606	2.21103	2.73733	2.53458	1.07167	0.962914	1.39954	2.57874	1.38662	2.64688	1.64655	2.90615	13.0317	12.3576	5.27296	5.3118	4.02921	4.55235
		5.74099		6.1655		8.20065		3.49164		0.24964		4.3685		3.93544		2.91887		1.2311		5.56651		5.69399		5.83617		13.8092		7.64702		6.42197
		3.10682		2.2826		3.89575		1.5037		0.111797		1.15216		1.22159		1.94755		0.585972		0.770169		0.860044		1.23573		10.2319		3.01542		3.20587
Full boot	spike	13.1054	12.2391	10.5667	10.3314	12.584	12.4805	11.5435	12.2177	0.160111	0.366559	10.9618	13.1306	10.1086	9.84005	9.59377	9.85868	7.94369	9.31717	2.57772	2.88551	2.42535	2.7261	2.48699	2.39938	16.9005	16.236	10.1865	10.4217	7.43272	7.87587
		12.3059		10.0037		12.7612		11.7469		0.560139		14.143		9.69901		10.0562		10.5789		3.21402		3.07353		2.71553		17.0348		10.1164		8.67644
		11.3061		10.4238		12.0964		13.3627		0.379428		14.287		9.71254		9.92608		9.42891		2.86479		2.67943		1.99563		14.7726		10.9621		7.51846
30% spike	Internode #2	9.59335	10.0823	11.7218	11.6448	13.1399	14.7527	4.35908	6.61673	2.56929	3.3612	5.12617	6.49961	12.4679	14.6563	7.13078	8.02685	3.50988	4.23934	2.62894	2.97787	2.09034	2.11496	2.50135	2.77979	15.0493	18.5644	5.7321	5.87728	9.74194	9.97475
		10.4215		13.4124		16.7755		9.83283		5.48939		8.65576		21.5574		10.7677		5.82906		3.6697		2.64317		3.2951		18.7655		7.10749		12.1381
		10.2319		9.80012		14.3427		5.65827		2.02492		5.71689		9.94355		6.18206		3.37908		2.63496		1.61137		2.54293		21.8783		4.79226		8.04422
	peduncle	4.24109	3.98071	5.1665	4.61526	5.78068	5.53077	5.86038	6.48394	1.76574	2.28808	6.71901	4.6596	8.07741	9.42946	5.5724	6.58577	1.79771	2.21596	7.01455	6.26467	8.12287	6.45991	6.44257	5.48282	13.4706	12.2554	9.24671	6.84495	6.95671	5.33527
		4.11925		4.63486		5.64577		7.07573		2.62175		3.94058		10.4046		7.63328		2.43742		5.63855		5.27544		4.8875		12.4168		5.3965		4.9184
		3.5818		4.04443		5.16585		6.51572		2.47675		3.3192		9.80637		6.55164		2.41274		6.1409		5.98143		5.1184		10.8787		5.89165		4.1307
	spikelets	11.1555	11.9029	10.5636	11.9287	11.8613	14.8189	15.0597	15.8672	1.66464	2.12129	13.375	13.1918	7.1042	7.58402	5.53323	4.79217	2.77929	3.24481	5.90674	6.20043	5.89384	6.26859	5.82766	6.31273	14.7557	14.8719	8.72534	8.6254	6.686	6.587
		12.3333		12.1787		16.4077		14.9192		2.44874		13.3013		6.64096		3.79011		3.03542		6.35567		6.37737		7.05647		14.1634		8.6635		6.9992
		12.2198		13.0437		16.1878		17.6227		2.2505		12.8991		9.00689		5.05318		3.91972		6.33888		6.53456		6.05406		15.6967		8.48737		6.07581
anthesis	anther	7.60769	8.34725	5.58292	6.93821	4.52482	5.83253	6.72465	7.72105	0.130339	0.474128	6.35623	7.87773	2.84376	3.96989	0.574145	1.02093	0.519432	0.712983	5.57845	5.99279	4.63496	5.0815	7.01763	6.53618	10.173	10.8064	2.15679	1.96621	1.26661	1.0054
		8.12099		7.6428		6.12685		7.01532		0.385952		7.37076		3.02991		0.979054		0.660967		6.55349		5.53499		6.57473		10.1418		2.21915		1.2306
		9.31306		7.5889		6.84591		9.42318		0.906094		9.90619		6.036		1.5096		0.95855		5.84642		5.07455		6.01617		12.1044		1.5227		0.518985
milk grain stage	grain	6.45905	4.91343	10.509	10.1352	13.6475	12.2161	5.82203	5.85742	1.5094	1.38618	7.09358	7.65499	10.2113	10.2139	5.15255	4.40234	3.77551	3.54439	6.02244	6.85665	4.86125	6.12781	5.92748	6.34105	7.73875	5.74325	4.87036	4.79607	5.4364	4.02182
		4.20292		8.14651		10.3026		5.87796		1.14521		7.22353		9.98568		3.48279		3.2917		6.68139		6.6249		6.0306		4.64248		5.46175		3.44188
		4.07833		11.7501		12.6981		5.87228		1.50394		8.64785		10.4448		4.57168		3.56597		7.86613		6.89728		7.06508		4.84852		4.05611		3.18718

## Sheet: biotic stress
		TaMGR1A	aver	TaMGR1B	aver	TaMGR1D	aver	TaMGR4A	aver	TaMGR4B.2	aver	TaMGR4D.2	aver	TaMGR4B.1	aver	TaMGR4D.1	aver	TaMGR5A.1	aver	TaMGR5B	aver	TaMGR5D	aver	TaMGR5A.2	aver	TaMGR7A	aver	TaMGR7B	aver	TaMGR7D	aver
leaf(three leaf stage),Chinese Spring	water	7.10543	6.24869	5.5726	4.89162	6.48802	6.02123	2.11086	1.81182	0.0407574	0.0323786	4.36546	3.45594	1.93797	1.4852	1.73571	1.39978	0.970436	0.759416	1.38934	1.25846	1.38752	1.30991	2.02524	1.61808	14.3576	12.2882	4.09903	3.46667	5.8143	5.405
		5.17735		4.36454		5.58468		1.49268		0.0327315		2.44829		0.936166		1.11945		0.530183		1.01405		1.06681		0.811159		9.2001		2.57038		4.44678
		6.46329		4.73772		5.991		1.83191		0.023647		3.55408		1.58147		1.34418		0.77763		1.372		1.4754		2.01783		13.3069		3.73059		5.95391
	chitin (1 g per liter)	5.58507	6.19047	4.00369	4.30919	4.834	5.12641	1.20276	1.28992	0.0307362	0.0422153	2.45009	2.25163	1.27371	1.3573	1.09256	1.02205	0.820883	0.830134	1.13959	1.08933	1.12305	0.923006	1.22649	1.38862	11.427	11.2513	3.67514	3.65821	5.23027	5.3871
		5.9607		4.15576		5.50058		1.43328		0.0446937		2.10483		1.2202		1.0333		0.789264		1.12182		0.809566		1.54459		10.9146		3.47799		5.39942
		7.02564		4.76811		5.04464		1.23373		0.0512159		2.19997		1.57798		0.940297		0.880255		1.00658		0.836401		1.39478		11.4122		3.82151		5.53161
	flg22 (500 nM)	6.95343	6.66502	4.77358	4.66921	4.93476	4.86179	1.25409	1.3345	0.0319658	0.0174684	2.65354	2.33235	1.69271	1.45744	0.779313	0.857871	1.06975	0.954331	1.24145	1.12916	0.830241	0.866374	1.78942	1.42862	10.7276	10.4557	3.73888	3.68104	5.54745	5.3318
		6.88675		4.37018		4.74582		1.48348		0.0128634		2.2612		1.03126		0.821632		0.612104		1.21419		1.01135		1.4155		11.809		4.36783		6.18979
		6.15488		4.86386		4.90478		1.26594		0.00757614		2.08231		1.64835		0.972667		1.18114		0.93183		0.75753		1.08093		8.83045		2.93641		4.25816
spikelets (only using palea, lemma and rachis),anthesis,CM-82036	mock inoculation 30 hours	4.58528	3.59933	16.2439	18.2827	7.66942	8.07435	7.22289	9.53273	2.93863	3.06569	9.13278	9.02716	13.9931	13.921	6.68547	8.05633	5.81217	5.93582	3.42422	3.4902	2.89437	3.1623	2.42176	2.71843	19.2507	18.9156	8.41899	7.41238	8.61117	7.24463
		3.12656		18.3213		7.43176		9.8393		3.02282		8.11298		12.4091		7.38141		5.62671		3.45084		3.05726		2.77167		19.6288		7.46436		7.58522
		3.08614		20.2829		9.12188		11.536		3.23561		9.83572		15.3609		10.1021		6.36857		3.59554		3.53526		2.96185		17.8673		6.35379		5.5375
	Fusarium graminearum inoculation 30 hours	4.14067	3.75981	17.5045	18.3714	8.05038	7.44182	10.0842	11.1867	3.60494	3.26346	7.6278	8.90491	11.9181	12.9521	5.18641	7.32209	4.89155	6.18475	3.75131	3.40159	3.68284	3.74957	2.9386	2.61388	15.3225	15.7615	6.76836	5.91491	7.88795	7.57756
		3.17257		17.3996		5.72122		12.1522		3.12364		8.90093		14.0237		9.46251		7.28962		3.26725		3.77521		2.43441		13.641		5.07911		6.01936
		3.96619		20.2102		8.55386		11.3238		3.06181		10.186		12.9146		7.31735		6.37307		3.18621		3.79066		2.46862		18.321		5.89727		8.82538
	mock inoculation 50 hours	3.56467	3.38557	8.46456	13.1778	4.40961	7.1335	8.94224	13.0268	3.92083	3.43131	8.89653	9.82882	12.1403	13.685	6.2902	7.98545	4.49318	6.38543	2.33792	3.2003	2.79385	3.41722	2.95704	2.94675	12.0415	13.8084	5.51592	5.68877	8.54699	6.99864
		2.84651		12.8434		7.21765		13.9634		3.06687		8.70952		12.8415		9.42236		7.01398		3.43111		3.30551		2.7708		12.3892		5.29556		5.19352
		3.74553		18.2253		9.77323		16.1749		3.30623		11.8804		16.0732		8.24378		7.64913		3.83188		4.1523		3.11241		16.9946		6.25484		7.25541
	Fusarium graminearum inoculation 50 hours	3.71476	3.63971	13.2966	12.0366	8.15429	6.68527	12.1374	11.0673	2.90632	3.25534	9.08736	10.0001	12.7093	14.062	8.71126	7.46168	7.41829	5.66239	3.06054	3.08356	3.31565	3.30824	2.60239	2.7377	15.026	16.6323	6.03878	7.00503	6.24479	7.41316
		3.95385		12.9631		8.18804		9.86449		4.28396		11.329		15.7995		7.88336		5.14328		3.36538		3.8148		2.78027		18.5892		7.73662		8.48792
		3.25052		9.85025		3.71348		11.2001		2.57575		9.58406		13.6771		5.79043		4.4256		2.82476		2.79427		2.83044		16.2817		7.23969		7.50678
leaf,7days,N9134	control	1.37935	1.62715	2.77301	3.18981	6.32252	6.28323	3.12145	3.53751	0.240437	0.310397	3.36461	3.96477	2.63923	1.95565	1.97276	2.82873	1.31861	1.40507	1.60342	1.40589	2.88107	2.4578	2.80759	2.3732	20.4551	22.2617	0.56534	0.766447	10.0361	11.1766
		1.54071		3.13536		6.33695		3.82992		0.422414		4.24947		1.78088		3.54163		1.3562		1.48641		2.58593		2.25915		23.0858		0.950421		14.6735
		1.9614		3.66107		6.19023		3.66117		0.26834		4.28024		1.44685		2.97179		1.54041		1.12784		1.9064		2.05287		23.2443		0.78358		8.82029
	Powdery mildew pathogen E09 24 hours	1.34128	1.33258	2.97885	3.23036	2.95461	3.56469	2.64943	3.23326	0	0.100945	2.17771	2.3904	2.84587	2.75598	1.74103	1.57187	0.864831	1.23962	1.15196	1.28403	1.67066	1.75072	2.0401	2.58171	22.7155	24.0064	1.21268	1.56197	17.3282	16.2001
		1.40723		3.26458		4.388		4.35564		0.0896324		2.58202		2.80787		1.02497		1.46096		1.55823		1.50896		3.00405		28.1616		1.20427		14.347
		1.24924		3.44765		3.35145		2.69471		0.213202		2.41147		2.6142		1.94962		1.39308		1.14189		2.07254		2.70098		21.142		2.26895		16.9251
	Powdery mildew pathogen E09 48 hours	3.68754	2.61753	5.94909	5.47462	8.36414	8.29279	4.39642	3.89329	0.184325	0.292465	5.79165	5.12884	2.42419	2.35709	3.01358	3.1711	2.1843	1.88681	2.24165	2.17878	3.86993	3.47747	8.45022	5.56725	39.5677	36.0237	1.8703	1.79748	22.2405	19.9769
		2.54739		6.96945		10.2915		4.21343		0.326602		5.61357		2.65188		3.18373		1.67082		2.7186		4.28262		5.50007		41.0081		1.8619		22.4434
		1.61766		3.50533		6.22273		3.07003		0.366467		3.98131		1.99519		3.31598		1.80532		1.57609		2.27986		2.75147		27.4954		1.66024		15.2468
	Powdery mildew pathogen E09 72 hours	2.96305	4.25986	4.25949	6.05155	8.03938	9.89033	1.75357	2.05464	0.043338	0.143173	3.1208	4.06103	1.78211	2.14153	4.40941	4.73951	1.22348	1.73135	1.67233	1.91113	2.45439	3.77418	2.95442	4.76243	17.7232	28.0059	0.267827	0.606658	6.93946	9.36635
		4.69693		6.51696		10.9416		2.45789		0.278544		4.01579		1.78463		4.67322		1.9766		2.3066		4.11811		5.20167		30.3894		0.645946		10.7683
		5.11959		7.37819		10.69		1.95246		0.107636		5.04651		2.85785		5.13589		1.99396		1.75446		4.75005		6.13121		35.905		0.906201		10.3913
	stripe rust pathogen CYR31 24 hours	1.5653	1.34348	2.48028	2.75992	6.1078	8.31967	3.24101	2.32833	0.147718	0.125915	7.12988	5.55377	0.135548	1.54003	4.2703	3.4842	1.38115	1.38941	0.669205	0.936976	2.10328	2.18439	4.28612	3.68914	16.9267	19.4305	1.15375	1.15147	6.25369	9.7196
		2.46513		2.86659		7.63661		3.74398		0.106121		4.31377		1.78829		3.5501		1.56542		1.17599		2.52788		3.26321		15.3978		0		10.2747
		0		2.93289		11.2146		0		0.123906		5.21765		2.69626		2.63219		1.22167		0.965733		1.92202		3.51809		25.967		2.30067		12.6304
	stripe rust pathogen CYR31 48 hours	1.39731	1.18802	2.20522	2.35497	4.8886	5.58669	1.79002	0.988267	0.141436	0.106997	3.24099	2.46946	2.07646	1.56771	3.40409	3.08604	1.17362	1.47885	0.94033	1.51228	2.9031	2.51846	3.37137	3.55267	12.8104	16.0222	0.459944	0.518731	5.25654	6.97219
		0		2.43892		6.60456		0		0.0430404		2.38953		0.212911		2.37529		1.89596		2.11626		1.83585		3.96709		17.4747		0.270611		7.63191
		2.16675		2.42078		5.26692		1.17478		0.136515		1.77786		2.41375		3.47873		1.36697		1.48026		2.81642		3.31956		17.7816		0.825638		8.02811
	stripe rust pathogen CYR31 72 hours	0	1.03034	1.67943	1.71278	7.54289	5.83767	4.61731	3.80486	0.0967496	0.344827	3.33935	3.34604	2.56793	2.67493	0.18155	2.19838	2.29391	2.25937	1.81308	1.91246	3.78754	4.28844	3.22386	3.63569	22.6419	21.7049	1.75177	0.902779	10.1153	10.0602
		0.973895		1.56945		4.92886		3.8175		0.626379		3.49066		2.47985		3.58362		1.58799		1.81347		5.61332		3.99816		21.877		0.123832		11.1458
		2.11712		1.88947		5.04127		2.97977		0.311353		3.2081		2.97701		2.82996		2.8962		2.11082		3.46447		3.68504		20.5959		0.832736		8.91951

## Sheet: abiotic stress
		TaMGR1A	aver	TaMGR1B	aver	TaMGR1D	aver	TaMGR4A	aver	TaMGR4B.2	aver	TaMGR4D.2	aver	TaMGR4B.1	aver	TaMGR4D.1	aver	TaMGR5A.1	aver	TaMGR5B	aver	TaMGR5D	aver	TaMGR5A.2	aver	TaMGR7A	aver	TaMGR7B	aver	TaMGR7D	aver
roots	control	11.7987	10.2079	10.3944	10.5872	9.18538	9.75074	23.4778	21.7342	0.165331	0.195773	27.5193	28.9376	7.23556	7.33928	6.17369	7.19067	4.43537	5.08743	3.31966	2.52429	3.25394	2.97024	3.45711	2.55188	24.7095	24.4647	11.6897	12.1639	6.90131	5.49815
		8.10919		10.8069		12.4776		23.1334		0		34.0027		9.31946		7.38951		5.83492		1.74446		2.9277		2.27191		21.2153		10.7876		5.94967
		10.7159		10.5603		7.58925		18.5915		0.421989		25.2909		5.46281		8.00882		4.99201		2.50875		2.72907		1.92662		27.4694		14.0143		3.64346
	Phosphorous starvation 10 days	10.0011	11.2725	10.4774	8.2077	10.4967	10.3236	18.9988	16.4419	0	0.222509	21.3233	21.2951	7.43423	7.02304	4.88214	6.14647	3.90754	4.52426	4.00165	3.16622	2.86629	3.36144	3.31823	3.35695	18.3847	19.7097	9.81795	11.2978	5.89279	5.79193
		13.5941		6.76901		8.81331		14.6728		0.535926		18.4638		7.32079		5.88299		4.73196		2.81955		3.5807		3.24666		23.2143		13.7477		7.17529
		10.2224		7.37669		11.6607		15.6542		0.1316		24.0981		6.31411		7.67428		4.93327		2.67747		3.63733		3.50597		17.5302		10.3276		4.3077
shoots	control	5.39126	6.78322	7.17153	6.59192	10.0542	9.33568	4.44004	4.38229	0.254543	0.223276	4.83987	4.81884	4.49382	3.98754	3.67937	3.48012	2.41946	2.2288	2.66356	2.44458	2.53979	2.9078	3.50066	3.45753	16.8437	17.4172	7.66508	6.93374	6.06994	5.9266
		7.26408		6.28586		9.18771		5.375		0.273229		5.11525		3.77342		4.09914		2.14086		2.5111		3.39433		2.86983		17.6615		6.64432		6.18462
		7.69431		6.31838		8.76512		3.33183		0.142057		4.5014		3.69538		2.66185		2.12608		2.15907		2.78928		4.00211		17.7465		6.49183		5.52525
	Phosphorous starvation 10 days	6.89789	7.24447	5.80008	7.06686	9.48249	10.7827	4.32869	4.74008	0.12448	0.0629548	3.94113	4.8823	3.2387	3.86306	3.45085	4.37851	3.17434	2.92734	2.42078	2.56764	2.0287	2.72982	2.94434	2.71076	16.4645	18.1008	5.79023	5.59048	4.78818	4.67066
		6.60839		8.16269		12.6668		4.61047		0		5.72352		3.90356		5.09797		2.36413		2.54025		3.23861		2.46572		19.5334		4.89914		4.62922
		8.22714		7.23781		10.1988		5.28108		0.0643843		4.98224		4.44692		4.5867		3.24355		2.74188		2.92216		2.72222		18.3044		6.08208		4.59458
leaf	control	1.48914	1.66019	2.17328	2.45354	2.60357	2.92886	1.20082	1.43233	0.102536	0.075208	1.88956	2.20867	2.92586	3.30039	3.84565	4.70148	1.56538	1.76686	1.05131	1.22327	1.33539	1.54888	1.02481	1.20711	7.36689	8.746	0.217808	0.198905	2.68966	3.62475
		1.83123		2.73379		3.25415		1.66383		0.0478801		2.52778		3.67493		5.55732		1.96835		1.39524		1.76236		1.38941		10.1251		0.180001		4.55985
	1 hour of drought stress	2.60344	2.30461	3.32809	2.9428	3.2271	2.90613	1.50214	1.38908	0.147475	0.165138	3.23892	2.81311	2.64499	2.24648	3.56893	3.21366	1.92201	1.68219	1.39429	1.27044	1.91797	1.71277	1.29075	1.1061	8.90988	7.44242	0.0646861	0.106051	3.27879	3.01132
		2.00578		2.55752		2.58516		1.27603		0.182801		2.38731		1.84798		2.85839		1.44236		1.14659		1.50756		0.921442		5.97496		0.147416		2.74386
	6 hour of drought stress	2.97057	2.88965	3.83292	3.57728	3.72228	3.96504	4.83281	4.83028	1.17553	0.994424	5.85439	5.82958	1.78466	1.72995	2.14739	1.93667	0.986654	1.08294	1.74005	1.7122	2.2445	2.0541	1.25786	1.2596	4.30911	4.40296	0.0688289	0.0900969	1.39529	1.50265
		2.80873		3.32165		4.20781		4.82775		0.813318		5.80476		1.67525		1.72595		1.17922		1.68436		1.8637		1.26133		4.49681		0.111365		1.61
	1 hour of heat stress	0.562592	0.503707	1.81167	1.52001	2.08273	2.12318	1.33913	1.31184	0.124181	0.090353	1.72408	1.45608	2.4587	2.24248	4.23	3.67662	1.26964	1.15039	0.616684	0.470936	0.742139	0.667044	0.285639	0.397815	5.295	4.5726	0.0669134	0.0752074	1.54777	1.35446
		0.444822		1.22834		2.16363		1.28454		0.056525		1.18807		2.02626		3.12324		1.03114		0.325189		0.591948		0.50999		3.8502		0.0835013		1.16115
	6 hour of heat stress	3.1285	2.89903	4.68911	4.46766	4.95861	4.33498	8.22533	8.27566	0.0646493	0.043519	6.08493	6.11886	5.45047	5.12324	2.13174	2.11934	0.977165	1.04193	1.78386	1.87717	2.49656	2.61157	1.14148	1.18516	12.3369	13.0262	0.0241444	0.0519481	1.28735	1.4328
		2.66956		4.24621		3.71135		8.32598		0.0223887		6.15279		4.796		2.10694		1.10669		1.97048		2.72657		1.22884		13.7156		0.0797519		1.57825
	1 hour of drought&heat combined stress	0.664568	0.644605	1.24508	1.1662	0.924283	1.36476	1.48269	1.39925	0.057394	0.0733041	1.21563	1.31275	1.06141	1.26588	1.18393	1.53475	0.694659	0.667723	0.520335	0.583847	0.607965	0.679086	0.373486	0.333751	4.05214	4.19829	0.0286651	0.033841	1.0894	0.915965
		0.624642		1.08733		1.80524		1.3158		0.0892143		1.40986		1.47035		1.88556		0.640787		0.647359		0.750207		0.294015		4.34443		0.0390168		0.742531
	6 hour of drought&heat combined stress	2.58708	2.68578	3.47172	3.899	5.20214	5.46032	3.68757	3.79814	0.0423873	0.0509479	5.12037	4.99413	2.9146	3.16624	2.20316	1.89968	1.44614	1.29743	1.15528	1.36037	1.8609	2.01218	0.788552	0.833558	9.7344	10.4962	0.013007	0.0065035	0.838474	0.732619
		2.78448		4.32629		5.7185		3.90871		0.0595084		4.86788		3.41789		1.59619		1.14871		1.56546		2.16345		0.878564		11.258		0		0.626764
shoots	control	1.98155	1.9454	3.56019	4.05859	6.56581	6.97366	0.965366	1.2734	0.415388	0.47736	2.21478	2.13809	2.03906	2.10437	4.59642	4.31081	1.44715	1.59022	1.9418	1.79634	1.70614	1.96005	1.60408	1.62531	16.3195	15.9807	0.349749	0.350673	5.2413	5.3307
		2.32657		4.61481		8.10796		1.64067		0.431504		2.2707		2.63075		4.68313		1.8126		1.9493		2.1604		2.30553		17.4092		0.247904		5.4952
		1.52809		4.00078		6.24722		1.21415		0.585187		1.92878		1.64329		3.65289		1.51091		1.49793		2.01362		0.96633		14.2133		0.454366		5.25561
	cold 2 weeks (4C)	1.33326	1.45998	5.45237	5.17639	11.8399	11.4589	6.79387	6.96978	1.45351	1.55528	6.6298	6.3157	5.71884	5.84127	3.9209	3.80624	1.3952	1.99038	1.97589	2.28628	2.38284	2.24897	2.88841	2.53425	33.1965	34.2209	1.14809	0.911792	17.6929	17.9366
		1.65019		4.93774		11.2706		7.22731		1.36857		5.75062		5.66435		3.89332		2.35522		2.5949		1.99597		2.62492		32.5055		0.815759		17.8123
		1.3965		5.13905		11.2662		6.88817		1.84377		6.56668		6.14063		3.60449		2.22073		2.28806		2.36809		2.08942		36.9608		0.771526		18.3046
